# Supplementary material for: Multiple genotypes within aecial clusters in Puccinia graminis and Puccinia coronata: improved understanding of the biology of cereal rust fungi
Source: Fungal Biol Biotechnol. 2017 May 3;4:3. doi: 10.1186/s40694-017-0032-3 (PMC5611640; doi:10.1186/s40694-017-0032-3)
Supplement: Supplementary file 1 — Additional file 1. SSR allele sizes of all aecia within aecial clusters for Puccinia coronata, sampled from the hosts Rhamnus cathartica and Frangula alnus. [file 40694_2017_32_MOESM1_ESM.xlsx]

## Sheet: Sheet1
Supplementary table 1. SSR allele sizes of all aecia within aecial clusters for Puccinia coronata, sampled from the hosts Rhamnus cathartica and Frangula alnus.
Sample		Host	PcaSSRA59		PcaSSRA66		PcaSSRA67		PcaSSRA73		PcaSSRB02		PcaSSRB09		PcaSSRB25		PcaSSRB33		PcaSSRC52		PcaSSRC76
1604A	Aecial cluster 1	R. cathartica	137	137	175	175	191	191	150	150	161	161	n.d.	n.d.	197	205	n.d.	n.d.	192	192	143	143
1604B	Aecial cluster 1	R. cathartica	137	137	175	175	191	191	150	150	161	161	n.d.	n.d.	197	205	182	182	192	192	143	143
1604C	Aecial cluster 1	R. cathartica	137	137	175	175	189	191	150	150	159	161	151	151	197	205	182	182	192	192	143	143
1604D	Aecial cluster 1	R. cathartica	137	137	175	175	191	191	150	150	159	161	n.d.	n.d.	197	205	n.d.	n.d.	192	192	143	143
1604E	Aecial cluster 1	R. cathartica	137	137	175	175	191	191	150	150	161	161	n.d.	n.d.	197	205	n.d.	n.d.	192	192	143	143
1605A	Aecial cluster 2	R. cathartica	143	143	175	175	191	191	150	150	159	161	142	142	197	197	182	182	200	200	143	143
1605C	Aecial cluster 2	R. cathartica	143	143	175	175	191	191	150	150	161	161	142	142	197	197	182	182	200	200	143	143
1605D	Aecial cluster 2	R. cathartica	143	143	n.d.	n.d.	191	191	150	150	n.d.	n.d.	142	142	197	197	182	182	n.d.	n.d.	143	143
1605E	Aecial cluster 2	R. cathartica	143	143	n.d.	n.d.	191	191	150	150	n.d.	n.d.	142	142	197	197	182	188	n.d.	n.d.	143	143
1605F	Aecial cluster 2	R. cathartica	143	143	175	175	191	191	150	150	161	161	142	142	197	197	182	182	200	200	143	143
1605G	Aecial cluster 2	R. cathartica	143	143	175	175	191	191	150	150	161	164	n.d.	n.d.	197	197	182	182	200	200	143	143
1605H	Aecial cluster 2	R. cathartica	143	143	175	175	191	191	150	150	161	161	142	142	197	197	182	182	200	200	143	143
1605I	Aecial cluster 2	R. cathartica	143	143	175	175	191	191	150	150	161	161	142	142	197	197	182	182	200	200	143	143
1605J	Aecial cluster 2	R. cathartica	143	143	175	175	191	191	150	150	161	161	142	142	197	197	182	182	200	200	143	143
1605K	Aecial cluster 2	R. cathartica	143	143	175	175	191	191	150	150	161	161	142	142	197	197	182	182	200	200	143	143
1605L	Aecial cluster 2	R. cathartica	143	143	175	175	191	191	150	150	161	161	142	142	197	197	182	182	200	200	143	143
1605M	Aecial cluster 2	R. cathartica	143	143	175	175	191	191	150	150	161	161	142	142	197	197	182	182	200	200	143	143
1605N	Aecial cluster 2	R. cathartica	143	143	175	175	191	191	150	150	161	167	142	142	197	197	182	182	200	200	143	143
1605O	Aecial cluster 2	R. cathartica	143	143	175	175	191	191	150	150	161	161	142	142	197	197	182	182	200	200	143	143
1605P	Aecial cluster 2	R. cathartica	143	143	175	175	191	191	150	150	161	161	142	142	197	197	182	182	200	200	143	143
1605Q	Aecial cluster 2	R. cathartica	143	143	175	175	191	191	150	150	161	161	142	142	197	197	182	182	200	200	143	143
1605S	Aecial cluster 2	R. cathartica	143	143	175	175	191	191	150	150	161	161	142	142	197	197	182	182	200	200	143	143
1605T	Aecial cluster 2	R. cathartica	140	143	175	175	189	191	150	150	161	167	142	142	197	197	182	188	200	200	143	143
1605U	Aecial cluster 2	R. cathartica	143	143	175	175	189	191	150	150	161	161	142	142	197	197	182	182	200	200	143	143
1605V	Aecial cluster 2	R. cathartica	140	143	175	175	189	191	150	150	159	161	142	142	197	197	182	188	192	200	143	143
1605X	Aecial cluster 2	R. cathartica	140	143	175	175	191	191	150	150	159	161	142	142	197	197	182	188	200	200	143	143
1606A	Aecial cluster 3	R. cathartica	137	143	n.d.	n.d.	191	191	150	150	159	161	142	142	197	197	186	186	192	192	143	143
1606B	Aecial cluster 3	R. cathartica	137	137	187	187	191	191	150	150	159	161	142	142	197	197	186	186	192	192	143	143
1606C	Aecial cluster 3	R. cathartica	137	140	175	187	189	191	150	150	159	161	142	142	197	197	186	186	192	192	143	143
1606D	Aecial cluster 3	R. cathartica	137	143	187	187	191	191	150	150	159	159	142	142	197	197	186	186	192	192	143	143
1606F	Aecial cluster 3	R. cathartica	137	137	0	0	189	191	150	150	159	159	142	142	197	197	186	186	n.d.	n.d.	143	143
1606G	Aecial cluster 3	R. cathartica	137	137	187	187	191	191	150	150	159	163	142	142	197	197	186	186	192	192	143	143
1607A	Aecial cluster 4	R. cathartica	137	137	175	175	191	191	150	150	163	163	151	151	197	197	188	188	192	192	143	143
1607B	Aecial cluster 4	R. cathartica	137	137	175	175	189	191	150	150	161	163	151	151	197	197	188	188	192	192	143	143
1607C	Aecial cluster 4	R. cathartica	137	137	175	175	189	191	150	150	161	163	151	151	197	197	188	188	192	192	143	143
1607D	Aecial cluster 4	R. cathartica	137	137	175	175	189	191	150	150	161	163	151	151	197	197	188	188	192	192	143	143
1607E	Aecial cluster 4	R. cathartica	137	137	175	175	191	191	150	150	161	163	151	151	197	197	188	188	192	192	143	143
1607F	Aecial cluster 4	R. cathartica	137	137	175	175	189	191	150	150	163	163	151	151	197	197	188	188	192	192	143	143
1608A	Aecial cluster 5	R. cathartica	140	140	175	175	189	191	150	150	159	161	151	151	201	201	188	188	200	200	143	143
1608B	Aecial cluster 5	R. cathartica	140	140	175	175	191	191	150	150	159	161	151	151	201	201	188	188	200	200	143	143
1608C	Aecial cluster 5	R. cathartica	140	140	175	175	191	191	150	150	161	161	151	151	201	201	188	188	200	200	143	143
1608D	Aecial cluster 5	R. cathartica	140	140	175	175	189	191	150	150	159	161	151	151	201	201	188	188	200	200	143	143
1609A	Aecial cluster 6	R. cathartica	140	143	185	185	189	191	150	150	159	159	151	151	197	201	196	196	192	192	143	143
1609B	Aecial cluster 6	R. cathartica	143	143	185	185	189	191	150	150	159	159	151	151	201	201	196	196	192	192	143	143
1609C	Aecial cluster 6	R. cathartica	140	143	185	185	189	191	150	150	159	161	151	151	197	201	182	196	192	192	143	143
1609D	Aecial cluster 6	R. cathartica	143	143	185	185	189	191	150	150	159	159	151	151	201	201	196	196	192	192	143	143
1609E	Aecial cluster 6	R. cathartica	143	143	185	185	191	191	150	150	159	159	151	151	197	201	196	196	192	192	143	143
1609F	Aecial cluster 6	R. cathartica	140	143	185	185	n.d.	n.d.	150	150	159	159	151	151	197	201	196	196	192	192	143	143
1609G	Aecial cluster 6	R. cathartica	143	143	n.d.	n.d.	189	191	150	150	159	159	151	151	201	201	196	196	n.d.	n.d.	143	143
1609H	Aecial cluster 7	R. cathartica	140	140	175	175	189	191	150	150	159	159	151	151	201	203	186	186	202	202	143	143
1609I	Aecial cluster 7	R. cathartica	140	140	175	175	191	191	150	150	159	159	150	150	201	203	186	186	202	202	143	143
1609J	Aecial cluster 7	R. cathartica	140	140	175	175	189	191	150	150	159	159	151	151	201	203	186	186	202	202	143	143
1611A	Aecial cluster 8	F. alnus	134	134	n.d.	n.d.	172	172	156	156	172	172	125	125	n.d.	n.d.	166	166	190	190	138	138
1611B	Aecial cluster 8	F. alnus	134	134	n.d.	n.d.	172	172	156	156	172	172	125	125	n.d.	n.d.	166	166	190	190	138	138
1611C	Aecial cluster 8	F. alnus	134	134	n.d.	n.d.	172	172	156	156	172	172	125	125	n.d.	n.d.	166	166	190	190	138	138
1611D	Aecial cluster 9	F. alnus	134	134	n.d.	n.d.	172	172	156	160	168	172	125	125	n.d.	n.d.	166	166	190	190	141	141
1611E	Aecial cluster 9	F. alnus	134	134	n.d.	n.d.	172	172	156	160	168	172	125	125	n.d.	n.d.	166	166	190	190	139	141
1611F	Aecial cluster 9	F. alnus	134	134	n.d.	n.d.	172	172	156	160	168	172	125	125	n.d.	n.d.	166	166	190	190	139	141
1611G	Aecial cluster 10	F. alnus	134	134	n.d.	n.d.	172	172	160	160	n.d.	n.d.	125	125	n.d.	n.d.	166	166	190	190	139	141
1611H	Aecial cluster 10	F. alnus	134	134	n.d.	n.d.	172	172	156	160	n.d.	n.d.	125	125	n.d.	n.d.	166	166	190	190	138	138
1611I	Aecial cluster 10	F. alnus	134	134	n.d.	n.d.	172	172	156	160	n.d.	n.d.	125	125	n.d.	n.d.	166	166	190	190	138	138
1611J	Aecial cluster 10	F. alnus	134	134	n.d.	n.d.	172	172	156	160	n.d.	n.d.	125	125	n.d.	n.d.	166	166	190	190	139	141
1611K	Aecial cluster 10	F. alnus	134	134	n.d.	n.d.	172	172	160	160	n.d.	n.d.	125	125	n.d.	n.d.	166	166	190	190	138	138
1611L	Aecial cluster 10	F. alnus	134	134	n.d.	n.d.	172	172	156	160	n.d.	n.d.	125	125	n.d.	n.d.	166	166	190	190	139	139
1611M	Aecial cluster 10	F. alnus	134	134	n.d.	n.d.	172	172	156	160	170	170	125	125	186	186	166	166	190	190	139	139
1611N	Aecial cluster 11	F. alnus	134	134	n.d.	n.d.	172	172	156	156	170	170	125	125	n.d.	n.d.	166	166	190	190	139	152
1611O	Aecial cluster 11	F. alnus	134	134	n.d.	n.d.	172	172	156	156	n.d.	n.d.	125	125	n.d.	n.d.	166	166	190	190	139	152
1611P	Aecial cluster 12	F. alnus	134	134	n.d.	n.d.	172	172	156	156	n.d.	n.d.	125	125	n.d.	n.d.	166	166	190	190	137	152
1611Q	Aecial cluster 12	F. alnus	134	134	n.d.	n.d.	172	172	156	156	168	172	125	125	n.d.	n.d.	166	166	190	190	137	152
1611R	Aecial cluster 12	F. alnus	134	134	n.d.	n.d.	172	172	156	156	168	172	125	125	186	186	166	166	190	190	137	152
