# Supplementary material for: Multiple genotypes within aecial clusters in Puccinia graminis and Puccinia coronata: improved understanding of the biology of cereal rust fungi
Source: Fungal Biol Biotechnol. 2017 May 3;4:3. doi: 10.1186/s40694-017-0032-3 (PMC5611640; doi:10.1186/s40694-017-0032-3)
Supplement: Supplementary file 2 — Additional file 2. SSR allele sizes of all aecia within aecial clusters for Puccinia graminis, sampled from the host Berberis vulgaris. [file 40694_2017_32_MOESM2_ESM.xlsx]

## Sheet: Sheet1
Supplementary table 2. SSR allele sizes of all aecia within aecial clusters for Puccinia graminis, sampled from the host Berberis vulgaris.
Sample		Host	Pgestssr021		PgtSSR21		Pgestssr024		Pgestssr109		Pgestssr255		Pgestssr279		Pgestssr368		PgtCAA53
1601A	Aecial cluster 1	B. vulgaris	231	231	175	175	130	133	159	159	231	237	175	178	232	238	185	185
1601B	Aecial cluster 1	B. vulgaris	231	231	175	175	130	133	159	159	231	237	175	175	232	238	185	185
1601C	Aecial cluster 1	B. vulgaris	231	231	175	175	130	133	159	159	231	237	175	178	232	238	185	185
1601D	Aecial cluster 1	B. vulgaris	231	231	175	175	130	133	159	159	231	231	175	175	232	238	185	185
1601E	Aecial cluster 1	B. vulgaris	231	231	175	175	130	133	159	159	231	237	175	178	232	238	185	185
1601F	Aecial cluster 1	B. vulgaris	231	231	175	173	130	133	159	159	231	237	175	178	232	238	185	185
1601G	Aecial cluster 1	B. vulgaris	231	231	175	175	130	133	159	159	231	237	175	178	232	238	185	185
1601H	Aecial cluster 1	B. vulgaris	231	231	175	173	130	133	159	159	231	237	175	178	232	238	185	185
1601I	Aecial cluster 1	B. vulgaris	231	231	175	175	130	133	159	159	231	237	175	178	232	238	185	185
1601J	Aecial cluster 1	B. vulgaris	231	231	175	173	130	133	159	159	231	237	175	178	232	238	185	185
1601K	Aecial cluster 1	B. vulgaris	231	231	175	175	130	133	159	159	231	231	175	175	232	238	185	185
1601L	Aecial cluster 1	B. vulgaris	231	231	175	173	130	133	159	159	231	237	175	178	232	238	185	185
1601M	Aecial cluster 1	B. vulgaris	231	231	175	175	130	133	159	159	231	231	175	175	232	238	185	185
1603A	Aecial cluster 2	B. vulgaris	246	237	171	171	159	156	174	171	243	243	184	181	244	244	211	202
1603C	Aecial cluster 2	B. vulgaris	246	237	171	171	159	156	174	171	243	243	184	181	244	244	211	202
1603D	Aecial cluster 2	B. vulgaris	246	252	167	167	159	159	174	168	243	243	184	184	244	238	211	214
1603E	Aecial cluster 2	B. vulgaris	246	252	167	167	159	159	174	168	237	243	184	184	244	238	211	214
1603F	Aecial cluster 2	B. vulgaris	246	252	167	167	159	159	174	168	243	243	184	184	244	238	211	214
1603G	Aecial cluster 2	B. vulgaris	246	252	167	167	159	159	174	168	243	243	184	184	244	238	211	214
1603H	Aecial cluster 2	B. vulgaris	246	252	167	167	159	159	174	168	237	243	184	184	244	238	211	214
1603I	Aecial cluster 2	B. vulgaris	246	252	167	171	159	159	174	168	237	243	184	184	244	238	211	214
1603J	Aecial cluster 2	B. vulgaris	246	252	167	171	159	159	174	168	243	243	184	184	244	238	211	214
1603K	Aecial cluster 2	B. vulgaris	246	252	167	171	159	159	174	168	243	243	184	184	244	244	211	214
1603L	Aecial cluster 2	B. vulgaris	246	237	171	171	159	156	174	174	243	243	184	184	244	244	211	202
1603M	Aecial cluster 2	B. vulgaris	246	237	171	171	159	156	174	171	243	243	184	181	244	244	211	202
1603N	Aecial cluster 2	B. vulgaris	246	237	171	171	159	159	174	171	243	243	184	181	244	244	211	202
1603O	Aecial cluster 2	B. vulgaris	246	237	171	171	159	156	174	171	243	243	184	181	244	244	211	202
1603P	Aecial cluster 2	B. vulgaris	246	237	171	171	159	156	174	171	243	243	184	181	244	244	211	202
1603Q	Aecial cluster 2	B. vulgaris	246	237	171	171	159	156	174	171	243	243	184	184	244	244	211	202
1612A	Aecial cluster 3	B. vulgaris	240	246	171	169	133	130	159	159	240	231	175	175	232	241	185	185
1612B	Aecial cluster 3	B. vulgaris	240	240	171	169	133	130	159	159	240	231	175	175	232	241	185	185
1612C	Aecial cluster 3	B. vulgaris	240	240	171	171	133	133	159	159	240	240	175	175	241	241	185	185
1612D	Aecial cluster 3	B. vulgaris	240	240	171	169	133	130	159	159	240	231	175	175	232	241	185	185
1612E	Aecial cluster 3	B. vulgaris	240	240	171	169	133	130	159	159	240	231	175	175	232	241	185	185
1612F	Aecial cluster 3	B. vulgaris	240	240	171	169	133	130	159	159	240	231	175	175	232	241	185	185
1612G	Aecial cluster 4	B. vulgaris	237	249	171	171	156	156	171	171	240	246	184	184	247	232	211	202
1612H	Aecial cluster 4	B. vulgaris	237	249	171	171	156	156	171	171	240	246	184	184	247	242	211	202
1612I	Aecial cluster 4	B. vulgaris	237	249	171	171	156	156	171	171	240	246	184	184	247	242	211	202
1612J	Aecial cluster 5	B. vulgaris	240	240	169	169	133	133	159	159	234	234	175	178	235	235	185	185
1612K	Aecial cluster 5	B. vulgaris	240	240	169	171	133	133	159	159	234	234	175	178	235	235	185	185
1612L	Aecial cluster 5	B. vulgaris	240	240	169	171	133	133	159	159	234	234	175	178	235	235	185	185
1612M	Aecial cluster 5	B. vulgaris	240	240	169	171	133	133	159	159	234	234	175	178	235	235	185	185
1612N	Aecial cluster 5	B. vulgaris	240	240	169	171	133	133	159	159	234	234	175	178	235	235	185	185
1612O	Aecial cluster 5	B. vulgaris	240	240	169	171	133	133	159	159	234	234	175	178	235	235	185	185
1613A	Aecial cluster 6	B. vulgaris	231	231	171	171	133	133	159	159	237	231	175	175	232	238	185	185
1613B	Aecial cluster 6	B. vulgaris	231	231	171	171	133	133	159	159	237	231	175	175	232	238	185	185
1613C	Aecial cluster 6	B. vulgaris	231	231	171	171	133	133	159	159	237	231	175	175	232	238	185	185
1613D	Aecial cluster 6	B. vulgaris	231	231	171	171	133	133	159	159	237	237	175	175	232	238	185	185
1613E	Aecial cluster 6	B. vulgaris	231	231	171	171	130	130	159	162	237	231	175	178	232	238	185	185
1613F	Aecial cluster 6	B. vulgaris	231	231	171	171	130	130	159	162	237	231	175	178	232	238	185	185
1613G	Aecial cluster 6	B. vulgaris	231	231	171	171	130	130	159	162	237	231	175	178	232	238	185	185
1613H	Aecial cluster 6	B. vulgaris	n.d.	n.d.	171	171	130	130	159	162	237	231	175	178	232	238	185	185
1613I	Aecial cluster 6	B. vulgaris	231	231	171	171	130	133	159	162	237	231	175	178	232	238	185	185
1613J	Aecial cluster 6	B. vulgaris	231	231	171	171	130	130	159	162	237	231	175	178	232	238	185	185
1613K	Aecial cluster 6	B. vulgaris	231	231	171	171	130	130	159	162	237	231	175	178	232	238	185	185
1613L	Aecial cluster 6	B. vulgaris	n.d.	n.d.	171	171	130	130	159	162	237	237	175	178	232	238	185	185
1613M	Aecial cluster 6	B. vulgaris	n.d.	n.d.	171	171	130	130	159	159	237	237	175	175	232	238	185	185
1613N	Aecial cluster 6	B. vulgaris	231	231	171	171	130	130	159	162	237	231	175	178	232	238	185	185
1614A	Aecial cluster 7	B. vulgaris	231	240	169	171	133	133	159	159	228	234	175	175	229	235	185	185
1614B	Aecial cluster 7	B. vulgaris	n.d.	n.d.	169	169	133	133	159	159	228	234	175	175	229	235	185	185
1614C	Aecial cluster 7	B. vulgaris	240	243	169	169	133	133	159	159	228	234	175	175	229	235	185	185
1614D	Aecial cluster 7	B. vulgaris	240	240	169	169	133	133	159	159	228	234	175	175	229	235	185	185
1614E	Aecial cluster 7	B. vulgaris	240	240	169	169	133	133	159	159	228	234	175	175	229	235	185	185
1614F	Aecial cluster 7	B. vulgaris	240	240	169	169	133	133	159	159	228	234	175	175	229	235	185	185
1614G	Aecial cluster 7	B. vulgaris	240	240	169	169	133	133	159	159	228	234	175	175	229	235	185	185
1614H	Aecial cluster 7	B. vulgaris	240	243	169	169	133	133	159	159	228	234	175	175	229	235	185	185
1614I	Aecial cluster 7	B. vulgaris	240	240	169	169	133	133	159	159	228	234	175	175	229	235	185	185
1614J	Aecial cluster 7	B. vulgaris	240	240	169	169	133	130	159	159	228	234	175	175	229	235	185	185
1614K	Aecial cluster 7	B. vulgaris	240	240	169	169	133	133	159	159	228	234	175	175	229	235	185	185
1614L	Aecial cluster 7	B. vulgaris	240	240	169	169	133	130	159	159	228	234	175	175	229	235	185	185
1614M	Aecial cluster 7	B. vulgaris	240	240	169	169	133	133	159	159	228	234	175	175	229	235	185	185
1614N	Aecial cluster 7	B. vulgaris	240	240	169	169	133	133	159	159	228	234	175	175	229	235	185	185
1614O	Aecial cluster 7	B. vulgaris	240	240	169	169	133	133	159	159	228	234	175	175	229	235	185	185
1614P	Aecial cluster 7	B. vulgaris	240	240	169	169	133	133	159	159	228	234	175	175	229	235	185	185
1614Q	Aecial cluster 7	B. vulgaris	240	240	169	169	133	133	159	159	228	234	175	175	229	235	185	185
1615A	Aecial cluster 8	B. vulgaris	240	240	171	171	n.d.	n.d.	159	159	231	240	175	178	241	232	185	185
1615B	Aecial cluster 8	B. vulgaris	240	240	171	171	133	133	159	159	231	240	175	178	241	232	185	185
1615C	Aecial cluster 8	B. vulgaris	240	240	171	171	133	133	159	159	231	237	175	178	241	232	185	185
1615D	Aecial cluster 8	B. vulgaris	240	240	171	171	133	133	159	159	231	237	175	178	241	232	185	185
1615E	Aecial cluster 8	B. vulgaris	n.d.	n.d.	n.d.	n.d.	133	133	159	159	n.d.	n.d.	175	175	241	241	185	185
1615F	Aecial cluster 8	B. vulgaris	n.d.	n.d.	171	171	133	133	159	159	231	237	175	178	241	232	185	185
1615G	Aecial cluster 8	B. vulgaris	240	240	171	171	133	133	159	159	231	237	175	178	241	232	185	185
1615H	Aecial cluster 8	B. vulgaris	240	240	171	171	133	133	159	159	231	240	175	178	241	232	185	185
1615I	Aecial cluster 8	B. vulgaris	240	240	171	171	133	133	159	159	231	240	175	178	241	232	185	185
1615J	Aecial cluster 8	B. vulgaris	240	240	171	171	133	133	159	159	231	240	175	178	241	232	185	185
1615K	Aecial cluster 8	B. vulgaris	240	240	171	171	133	130	159	159	231	237	175	178	241	232	185	185
1615L	Aecial cluster 8	B. vulgaris	240	240	171	171	133	133	159	159	231	240	175	178	241	232	185	185
1615M	Aecial cluster 8	B. vulgaris	240	240	171	171	133	133	159	159	231	240	175	178	241	232	185	185
1615N	Aecial cluster 8	B. vulgaris	240	240	171	171	133	133	159	159	231	240	175	178	241	232	185	185
1615O	Aecial cluster 8	B. vulgaris	240	240	171	171	133	133	159	159	231	240	175	178	241	232	185	185
1616A	Aecial cluster 9	B. vulgaris	243	240	171	171	133	133	159	159	234	228	175	175	235	229	185	185
1616B	Aecial cluster 9	B. vulgaris	243	231	171	171	133	130	159	159	234	231	175	175	235	232	185	185
1616C	Aecial cluster 9	B. vulgaris	243	240	171	171	133	133	159	159	234	228	175	175	235	229	185	185
1616D	Aecial cluster 9	B. vulgaris	243	243	171	171	133	133	159	159	234	228	175	175	235	229	185	185
1616E	Aecial cluster 9	B. vulgaris	243	240	171	171	133	133	159	159	234	228	175	175	235	229	185	185
1616F	Aecial cluster 9	B. vulgaris	243	243	171	171	133	133	159	159	234	228	175	175	235	229	185	185
1616G	Aecial cluster 9	B. vulgaris	243	243	171	171	133	130	159	159	234	228	175	175	235	229	185	185
1617A	Aecial cluster 10	B. vulgaris	240	240	169	169	133	130	159	159	234	228	175	175	235	229	185	185
1617B	Aecial cluster 10	B. vulgaris	231	231	169	169	133	130	159	162	234	231	178	175	235	232	185	185
1617C	Aecial cluster 10	B. vulgaris	231	231	169	169	133	130	159	162	234	231	178	175	235	232	185	185
1617D	Aecial cluster 10	B. vulgaris	231	231	169	169	133	130	159	162	234	231	178	175	235	232	185	185
1617E	Aecial cluster 10	B. vulgaris	231	231	169	169	133	130	159	162	234	231	178	175	235	232	185	185
1617F	Aecial cluster 10	B. vulgaris	231	231	169	169	133	130	159	162	234	231	178	175	235	232	185	185
1617G	Aecial cluster 10	B. vulgaris	231	240	169	169	130	121	159	162	234	234	178	169	235	235	185	185
1617H	Aecial cluster 10	B. vulgaris	231	231	169	169	133	130	159	162	234	231	178	175	235	232	185	185
1617I	Aecial cluster 10	B. vulgaris	231	231	169	169	133	130	159	162	234	231	178	175	235	232	185	185
1617J_1	Aecial cluster 10	B. vulgaris	231	231	169	169	133	130	159	162	234	231	178	175	235	232	185	185
1617J_2	Aecial cluster 10	B. vulgaris	231	231	169	169	133	130	159	162	234	231	178	175	235	232	185	185
1617K	Aecial cluster 10	B. vulgaris	231	231	169	169	133	130	159	162	234	231	178	175	235	232	185	185
1617L	Aecial cluster 10	B. vulgaris	231	231	169	169	130	121	159	162	234	234	178	169	235	235	185	185
1617M	Aecial cluster 10	B. vulgaris	231	240	169	169	130	121	159	162	234	234	178	169	235	235	185	185
1617N	Aecial cluster 10	B. vulgaris	231	240	169	171	133	130	162	162	234	228	178	175	235	229	185	185
1617O	Aecial cluster 10	B. vulgaris	231	240	169	171	133	130	162	162	234	228	178	175	235	229	185	185
1617P	Aecial cluster 10	B. vulgaris	231	240	169	171	133	130	162	162	234	228	178	175	235	229	185	185
1617Q	Aecial cluster 10	B. vulgaris	231	231	169	171	133	130	162	162	234	228	178	175	235	229	185	185
